# Supplementary material for: Peptide Antibody Reactivity to Homologous Regions in Glutamate Decarboxylase Isoforms and Coxsackievirus B4 P2C
Source: Int J Mol Sci. 2022 Apr 17;23(8):4424. doi: 10.3390/ijms23084424 (PMC9028130; doi:10.3390/ijms23084424)
Supplement: Supplementary file 1 [file ijms-23-04424-s001.zip]

Archive with 1 entries (1 files):
- ijms-1655657-supplementary.pdf
